# Supplementary material for: Congestion patterns of electric vehicles with limited battery capacity
Source: PLoS One. 2018 Mar 15;13(3):e0194354. doi: 10.1371/journal.pone.0194354 (PMC5854388; doi:10.1371/journal.pone.0194354)
Supplement: S1 Matlab Code — (ZIP) [file pone.0194354.s001.zip]

Archive with 52 entries (50 files):
- MNL (Small network)/
- MNL (Small network)/$matlab_temp_file$1214
- MNL (Small network)/$matlab_temp_file$1778
- MNL (Small network)/$matlab_temp_file$22c8
- MNL (Small network)/$matlab_temp_file$272c
- MNL (Small network)/$matlab_temp_file$29d4
- MNL (Small network)/$matlab_temp_file$584
- MNL (Small network)/allornothing_assignment.m
- MNL (Small network)/assignflow.m
- MNL (Small network)/column_generation.m
- MNL (Small network)/defineGlobalVariable.m
- MNL (Small network)/graphkshortestpaths.m
- MNL (Small network)/Main_SUE.m
- MNL (Small network)/md_tt_link.m
- MNL (Small network)/MNL.jpg
- MNL (Small network)/path2cost.m
- MNL (Small network)/SiouxFallsNetwork.xlsx
- MNL (Small network)/smallnetwork.xlsx
- MNL (Small network)/stochasticloading.m
- MNL (Small network)/stochasticloading2.m
- MNL (Small network)/systemtotaltravelcost.m
- MNL (Small network)/tt_flow (2).m
- MNL (Small network)/tt_flow.m
- MNL (Small network)/Untitled.m
- MNL (Small network)/~$smallnetwork.xlsx
- MNP (Small network)/
- MNP (Small network)/$matlab_temp_file$1214
- MNP (Small network)/$matlab_temp_file$13dc78
- MNP (Small network)/$matlab_temp_file$1778
- MNP (Small network)/$matlab_temp_file$1cf0
- MNP (Small network)/$matlab_temp_file$22c8
- MNP (Small network)/$matlab_temp_file$272c
- MNP (Small network)/$matlab_temp_file$29d4
- MNP (Small network)/$matlab_temp_file$3be0
- MNP (Small network)/$matlab_temp_file$584
- MNP (Small network)/allornothing_assignment.m
- MNP (Small network)/assignflow.m
- MNP (Small network)/column_generation.m
- MNP (Small network)/defineGlobalVariable.m
- MNP (Small network)/graphkshortestpaths.m
- MNP (Small network)/Main_SUE.m
- MNP (Small network)/md_tt_link.m
- MNP (Small network)/path2cost.m
- MNP (Small network)/SiouxFallsNetwork.xlsx
- MNP (Small network)/smallnetwork.xlsx
- MNP (Small network)/stochasticloading.m
- MNP (Small network)/stochasticloading2.m
- MNP (Small network)/systemtotaltravelcost.m
- MNP (Small network)/tt_flow (2).m
- MNP (Small network)/tt_flow.m
- MNP (Small network)/Untitled.m
- MNP (Small network)/~$smallnetwork.xlsx
