# Supplementary material for: Congestion patterns of electric vehicles with limited battery capacity
Source: PLoS One. 2018 Mar 15;13(3):e0194354. doi: 10.1371/journal.pone.0194354 (PMC5854388; doi:10.1371/journal.pone.0194354)
Supplement: S1 Matlab Code — (ZIP) [file pone.0194354.s001.zip › MNL (Small network)/allornothing_assignment.m]

function [net_linkflow] = allornothing_assignment(linkflow_cur, network, ODflow, node_start, node_terminal,showgraph)
% This function performs all or nothing assignment
%
% Output: net_linkflow = the new assignment flow results
% Inputs:
%        linkflow_cur = link flow for the current assignment
%        network = [node_i,node_j,adjacency,freeflow_tt,capacity]
%        ODflow = the designated flow between an OD pair
%        node_start,node_terminal = the start and terminal nodes of the OD pair
%        showgraph = whether to show the flow assignment results (1) or not (0), the default is 0 
% The shortest path algorithm is Dijkstra 

% Define variabls
global NODEPAIR;
global FREEFLOWTT;
global CAPACITY;
global ODdistancelimit;
global ORIGIN;
global DESTINATION;
global ODdemand;
% Extract information from network
tt_freeflow = network(:,FREEFLOWTT); % free flow travel time
capacity = network(:,CAPACITY); % link capacity
net_curlinkflow = [network(:,NODEPAIR(1)),network(:,NODEPAIR(2)),linkflow_cur];

% Set the default value of showgraph to be 0;
if nargin < 6
    showgraph = 0;
end

% step 1 - Calculate link travel times 
[ tt_link ] = tt_flow( tt_freeflow, capacity, linkflow_cur); % link travel time

% step 2 - Find the least cost path (travel time) using a designated method 
% Construct the network with link attribute to be travel time
DG_tt = sparse(network(:,NODEPAIR(1)),network(:,NODEPAIR(2)),tt_link);

% Find the least cost path using Dijkstra algorithm(Check matlab helpfile)
% cost = the least travel time, path = connected nodes [1,5,4,6]
for ii=1:1:size(ODdemand,1)
[~,path{1,ii},~] = graphshortestpath(DG_tt,node_start(ii),node_terminal(ii),'Method','Dijkstra');
% output is the shortest path composed of nodes (e.g. path 1-5-4-3)
shortest_length(ii,1)=path2length(path{1,ii},network);
% path2length finds the length(freeflow tt) of the given path

if    shortest_length(ii,1)> ODdistancelimit(ii)
    disp('shortest path length exceeds range limit')
    [dist_k,path_k] = graphkshortestpaths(DG_tt,node_start(ii),node_terminal(ii),2);
    path{1,ii}=path_k{1,2};
    shortest_length(ii,1)=path2length(path{1,ii},network);
    if shortest_length(ii,1)> ODdistancelimit(ii)
        disp('2nd shortest path length exceeds range limit')
         [dist_k,path_k] = graphkshortestpaths(DG_tt,node_start(ii),node_terminal(ii),3);
         path{1,ii}=path_k{1,3};
         shortest_length(ii,1)=path2length(path{1,ii},network);
         if shortest_length(ii,1)> ODdistancelimit(ii)
        disp('2nd shortest path length exceeds range limit')
         end
    end
end
end

% % View the least cost path 
% h_tt = view(biograph(DG_tt,[],'ShowWeights','on')); % network handle
% set(h_tt.Nodes(path),'Color',[1 0.4 0.4])
% edges = getedgesbynodeid(h_tt,get(h_tt.Nodes(path),'ID'));
% set(edges,'LineColor',[1 0 0])
% set(edges,'LineWidth',1.5)

% step 3 - Assign the OD traffic flow to the least cost path
[net_linkflow] = assignflow(net_curlinkflow, network,path, ODflow);% [node_i,node_j,link flow]

% View the flow assignment results
% Construct the network with link attribute to be link flow
% Note: for view purpse, the actual link flow cannot be zero, hence I add a small number 0.01,
% This is only for view, the actual net_linkflow will not change

if showgraph % show the final flow assignment results
    DG_flow = sparse(network(:,NODEPAIR(1)),network(:,NODEPAIR(2)),net_linkflow(:,3)+0.01);
    h_flow = view(biograph(DG_flow,[],'ShowWeights','on')); % network handle

    set(h_flow.Nodes(path),'Color',[1 0.4 0.4])
    edges = getedgesbynodeid(h_flow,get(h_flow.Nodes(path),'ID'));
    set(edges,'LineColor',[1 0 0])
    set(edges,'LineWidth',1.5)
end
