# Supplementary material for: Congestion patterns of electric vehicles with limited battery capacity
Source: PLoS One. 2018 Mar 15;13(3):e0194354. doi: 10.1371/journal.pone.0194354 (PMC5854388; doi:10.1371/journal.pone.0194354)
Supplement: S1 Matlab Code — (ZIP) [file pone.0194354.s001.zip › MNL (Small network)/assignflow.m]

function [net_linkflow] = assignflow(net_curlinkflow, network, path, ODflow)
% This function assigns the designated flow to a path
% 
% Output:
% net_linkflow = New network link flow [node_i,node_j,link flow](NX3 dimension)
% Inputs:
% net_curprelinkflow = the current network link flow (NX3 dimension)
% path = the least cost path with nodes format [1,2,5,7] (path = node 1->node2->node5->node7) 
% ODflow = the designated OD flow (No link capacity constraint)
% Note: ODflow is 1X1 dimension (assign all links along the path with a single OD flow)

% Define global variable and intitialization
global NODEPAIR;
global ODdemand;
net_linkflow = net_curlinkflow * 0;

% Extract the network information
% net_nodepair = net_curlinkflow(:,NODEPAIR);

% Assign the OD flow to all links along the path
A=length(path);
C=path;
%C=cell2mat(path);
%B=cellfun(@length,path);
for l = 1 : A-1   % l is the link index
    node_s = C(l); % start node of a link
    node_t = C(l+1); % end node of a link
    
    % find the link in the network (ind_loc = the index of the link in network file)
    ind_loc = (network(:,1) == node_s) & (network(:,2) == node_t); 
    ind_loc=find(ind_loc==1);
    % update the network link flow by assigning all the designated OD flow 
    net_linkflow(ind_loc,3) = net_linkflow(ind_loc,3) + ODflow; 
    
    % find the link in the network (ind_loc = the index of the link in network file)
    % ind_loc = (net_nodepair(:,1) == node_s) & (net_nodepair(:,2) == node_t); 
    
    % update the network link flow by assigning all the designated OD flow 
    % net_linkflow(ind_loc,3) = net_linkflow(ind_loc,3) + ODflow;        
end
