# Supplementary material for: Congestion patterns of electric vehicles with limited battery capacity
Source: PLoS One. 2018 Mar 15;13(3):e0194354. doi: 10.1371/journal.pone.0194354 (PMC5854388; doi:10.1371/journal.pone.0194354)
Supplement: S1 Matlab Code — (ZIP) [file pone.0194354.s001.zip › MNL (Small network)/column_generation.m]

function [ new_path,pathsize,lagr_cur2] = column_generation( DG_tt, path_cur, lagr_cur,node_start, node_terminal,nrun, K)
%UNTITLED2 Summary of this function goes here
%   Based on current generate new path
[~,path] = graphkshortestpaths(DG_tt,node_start,node_terminal,K);
              
%[~,path,~] = graphshortestpath(DG_tt,node_start, node_terminal,'Method','Dijkstra');
if size(path_cur)==[0,0]
    path_cur= path;
    %initialize lagrangian multiplier for new path generated.
    new_path=path_cur;
    pathsize=length(new_path);
    lagr_cur2=lagr_cur;
    return;
end
for iiii=1:1:K
 for iii=1:1:length(path_cur) %
    if  isequal(path_cur{1,iii}, path{1,iiii})
    new_path=path_cur;
    pathsize=length(new_path);
    break
    end
 
    if (isequal(path_cur{1,iii}, path{1,iiii})==0)&&(iii==length(path_cur))
          path_cur{1,length(path_cur)+1}= path{1,iiii};
          lagr_cur(1,length(path_cur))=0;
          lagr_cur2=lagr_cur;
          new_path=path_cur;  
          pathsize=length(new_path);
          
    end
 end
 lagr_cur2=lagr_cur;
end
    
        
        
    

        %initialize lagrangian multiplier for new path generated.
        

end
