# Supplementary material for: Congestion patterns of electric vehicles with limited battery capacity
Source: PLoS One. 2018 Mar 15;13(3):e0194354. doi: 10.1371/journal.pone.0194354 (PMC5854388; doi:10.1371/journal.pone.0194354)
Supplement: S1 Matlab Code — (ZIP) [file pone.0194354.s001.zip › MNL (Small network)/defineGlobalVariable.m]

function defineGlobalVariable()

%------------------ Global variable for Network file ---------------------%
global ADJACENCY;
global FREEFLOWTT;
global CAPACITY;
global NODEPAIR;

NODEPAIR = 1:2;
ADJACENCY = 3;
FREEFLOWTT = 4;
CAPACITY = 5;
