# Supplementary material for: Congestion patterns of electric vehicles with limited battery capacity
Source: PLoS One. 2018 Mar 15;13(3):e0194354. doi: 10.1371/journal.pone.0194354 (PMC5854388; doi:10.1371/journal.pone.0194354)
Supplement: S1 Matlab Code — (ZIP) [file pone.0194354.s001.zip › MNL (Small network)/md_tt_link.m]

function [ md_t ] = md_tt_link( tf, c, v, func )
%MD_TT_LINK Summary of this function goes here
%   Detailed explanation goes here

% The default is BPR function
syms tf_s c_s v_s alpha_s f_cur f_aux

if nargin < 5
    func = @(tf_s,c_s,v_s) tf_s .* (1 + 0.15*(v_s./c_s).^4); % BPR function from FHWA
end
% Integrate over link volume v definitly 
integral_lower = 0; % Upper and lower bound of the integral
integral_upper = v_s; % alpha is the parameter to be determined
intfunc = int(func,v_s,integral_lower,integral_upper);
md_t=intfunc./v_s;
end
