# Supplementary material for: Congestion patterns of electric vehicles with limited battery capacity
Source: PLoS One. 2018 Mar 15;13(3):e0194354. doi: 10.1371/journal.pone.0194354 (PMC5854388; doi:10.1371/journal.pone.0194354)
Supplement: S1 Matlab Code — (ZIP) [file pone.0194354.s001.zip › MNL (Small network)/path2cost.m]

function [path_length, path_time, path_cost]=path2cost(path_cur,network,tt_link,lagr_cur,ODbatterycapacity,pathsize1 )
global a;
global b;

path_cost=zeros(1,pathsize1);
path_length=zeros(1,pathsize1);
path_time=zeros(1,pathsize1);
A=length(path_cur);
for i=1:1:pathsize1
   D=path_cur(i);
   C=cell2mat(D);
   B=cellfun(@length,D);
   %B=cellfun(@length,path_cur(:));
  for ii=1:1:B-1
  node_s=C(1,ii);
  node_t=C(1,ii+1);

  for j=1:1:size(network,1)
    if ([node_s node_t]==network(j,1:2))
        path_length(i)=network(j,4)+path_length(i);%output path physical length
        path_time(i)=tt_link(network(j,7))+path_time(i);%output path travel time
        path_cost(i)=(1+b*lagr_cur(i))*tt_link(network(j,7))+a*lagr_cur(i)*network(j,4)-lagr_cur(i)*ODbatterycapacity/(B-1)+path_cost(i);
        %get the general path cost of a given path
    end
  end

  end

end
end
