# Supplementary material for: Congestion patterns of electric vehicles with limited battery capacity
Source: PLoS One. 2018 Mar 15;13(3):e0194354. doi: 10.1371/journal.pone.0194354 (PMC5854388; doi:10.1371/journal.pone.0194354)
Supplement: S1 Matlab Code — (ZIP) [file pone.0194354.s001.zip › MNL (Small network)/SiouxFallsNetwork.xlsx]

## Sheet: network sample
node_i	node_j	adjacency	freeflow_tt	capacity
1	2	1	45	100
6	2	1	41	50
2	3	1	51	75
5	3	1	32	42
6	3	1	29	12
3	4	1	15	70
5	4	1	36	120
1	5	1	21	110
2	5	1	32	58
1	6	1	99	92
4	6	1	38	102

## Sheet: test example
node_i	node_j	adjacency	freeflow_tt	capacity		link_number
1	2	1	0.06	25.9002		1
1	3	1	0.04	23.4035		2
2	1	1	0.06	25.9002		3
2	6	1	0.05	4.9582		4
3	1	1	0.04	23.4035		5
3	4	1	0.04	17.1105		6
3	12	1	0.04	23.4035		7
4	3	1	0.04	17.1105		8
4	5	1	0.02	17.7828		9
4	11	1	0.06	4.9088		10
5	4	1	0.02	17.7828		11
5	6	1	0.04	4.948		12
5	9	1	0.05	10		13
6	2	1	0.05	4.9582		14
6	5	1	0.04	4.948		15
6	8	1	0.02	4.8986		16
7	8	1	0.03	7.8418		17
7	18	1	0.02	23.4035		18
8	6	1	0.02	4.8986		19
8	7	1	0.03	7.8418		20
8	9	1	0.1	5.0502		21
8	16	1	0.05	5.0458		22
9	5	1	0.05	10		23
9	8	1	0.1	5.0502		24
9	10	1	0.03	13.9158		25
10	9	1	0.03	13.9158		26
10	11	1	0.05	10		27
10	15	1	0.06	13.512		28
10	16	1	0.05	5.1335		29
10	17	1	0.08	4.9935		30
11	4	1	0.06	4.9088		31
11	10	1	0.05	10		32
11	12	1	0.06	4.9088		33
11	14	1	0.04	4.8765		34
12	3	1	0.04	23.4035		35
12	11	1	0.06	4.9088		36
12	13	1	0.03	25.9002		37
13	12	1	0.03	25.9002		38
13	24	1	0.04	5.0913		39
14	11	1	0.04	4.8765		40
14	15	1	0.05	5.1275		41
14	23	1	0.04	4.9248		42
15	10	1	0.06	13.512		43
15	14	1	0.05	5.1275		44
15	19	1	0.04	15.6508		45
15	22	1	0.04	10.315		46
16	8	1	0.05	5.0458		47
16	10	1	0.05	5.1335		48
16	17	1	0.02	5.2299		49
16	18	1	0.03	19.6799		50
17	10	1	0.08	4.9935		51
17	16	1	0.02	5.2299		52
17	19	1	0.02	4.824		53
18	7	1	0.02	23.4035		54
18	16	1	0.03	19.6799		55
18	20	1	0.04	23.4035		56
19	15	1	0.04	15.6508		57
19	17	1	0.02	4.824		58
19	20	1	0.04	5.0026		59
20	18	1	0.04	23.4035		60
20	19	1	0.04	5.0026		61
20	21	1	0.06	5.0599		62
20	22	1	0.05	5.0757		63
21	20	1	0.06	5.0599		64
21	22	1	0.02	5.2299		65
21	24	1	0.03	4.8854		66
22	15	1	0.04	10.315		67
22	20	1	0.05	5.0757		68
22	21	1	0.02	5.2299		69
22	23	1	0.04	5		70
23	14	1	0.04	4.9248		71
23	22	1	0.04	5		72
23	24	1	0.02	5.0785		73
24	13	1	0.04	5.0913		74
24	21	1	0.03	4.8854		75
24	23	1	0.02	5.0785		76

## Sheet: travel demand
ORIGIN	DESTINATION	DEMAND	RANGELIMIT
1	2	0.11	0.06
1	3	0.11	0.06
1	4	0.55	0.06
1	5	0.22	0.06
1	6	0.33	0.06
1	7	0.55	0.06
1	8	0.88	0.06
1	9	0.55	0.06
1	10	1.43	0.06
1	11	0.55	0.06
1	12	0.22	0.06
1	13	0.55	0.06
1	14	0.33	0.06
1	15	0.55	0.06
1	16	0.55	0.06
1	17	0.44	0.06
1	18	0.11	0.06
1	19	0.33	0.06
1	20	0.33	0.06
1	21	0.11	0.06
1	22	0.44	0.06
1	23	0.33	0.06
1	24	0.11	0.06
2	1	0.11	0.06
2	3	0.11	0.06
2	4	0.22	0.06
2	5	0.11	0.06
2	6	0.44	0.06
2	7	0.22	0.06
2	8	0.44	0.06
2	9	0.22	0.06
2	10	0.66	0.06
2	11	0.22	0.06
2	12	0.11	0.06
2	13	0.33	0.06
2	14	0.11	0.06
2	15	0.11	0.06
2	16	0.44	0.06
2	17	0.22	0.06
2	18	0	0.06
2	19	0.11	0.06
2	20	0.11	0.06
2	21	0	0.06
2	22	0.11	0.06
2	23	0	0.06
2	24	0	0.06
3	1	0.11	0.06
3	2	0.11	0.06
3	4	0.22	0.06
3	5	0.11	0.06
3	6	0.33	0.06
3	7	0.11	0.06
3	8	0.22	0.06
3	9	0.11	0.06
3	10	0.33	0.06
3	11	0.33	0.06
3	12	0.22	0.06
3	13	0.11	0.06
3	14	0.11	0.06
3	15	0.11	0.06
3	16	0.22	0.06
3	17	0.11	0.06
3	18	0	0.06
3	19	0	0.06
3	20	0	0.06
3	21	0	0.06
3	22	0.11	0.06
3	23	0.11	0.06
3	24	0	0.06
4	1	0.55	0.06
4	2	0.22	0.06
4	3	0.22	0.06
4	5	0.55	0.06
4	6	0.44	0.06
4	7	0.44	0.06
4	8	0.77	0.06
4	9	0.77	0.06
4	10	1.32	0.06
4	11	1.65	0.06
4	12	0.66	0.06
4	13	0.66	0.06
4	14	0.55	0.06
4	15	0.55	0.06
4	16	0.88	0.06
4	17	0.55	0.06
4	18	0.11	0.06
4	19	0.22	0.06
4	20	0.33	0.06
4	21	0.22	0.06
4	22	0.44	0.06
4	23	0.55	0.06
4	24	0.22	0.06
5	1	0.22	0.06
5	2	0.11	0.06
5	3	0.11	0.06
5	4	0.55	0.06
5	6	0.22	0.06
5	7	0.22	0.06
5	8	0.55	0.06
5	9	0.88	0.06
5	10	1.1	0.06
5	11	0.55	0.06
5	12	0.22	0.06
5	13	0.22	0.06
5	14	0.11	0.06
5	15	0.22	0.06
5	16	0.55	0.06
5	17	0.22	0.06
5	18	0	0.06
5	19	0.11	0.06
5	20	0.11	0.06
5	21	0.11	0.06
5	22	0.22	0.06
5	23	0.11	0.06
5	24	0	0.06
6	1	0.33	0.06
6	2	0.44	0.06
6	3	0.33	0.06
6	4	0.44	0.06
6	5	0.22	0.06
6	7	0.44	0.06
6	8	0.88	0.06
6	9	0.44	0.06
6	10	0.88	0.06
6	11	0.44	0.06
6	12	0.22	0.06
6	13	0.22	0.06
6	14	0.11	0.06
6	15	0.22	0.06
6	16	0.99	0.06
6	17	0.55	0.06
6	18	0.11	0.06
6	19	0.22	0.06
6	20	0.33	0.06
6	21	0.11	0.06
6	22	0.22	0.06
6	23	0.11	0.06
6	24	0.11	0.06
7	1	0.55	0.06
7	2	0.22	0.06
7	3	0.11	0.06
7	4	0.44	0.06
7	5	0.22	0.06
7	6	0.44	0.06
7	8	1.1	0.06
7	9	0.66	0.06
7	10	2.09	0.06
7	11	0.55	0.06
7	12	0.77	0.06
7	13	0.44	0.06
7	14	0.22	0.06
7	15	0.55	0.06
7	16	1.54	0.06
7	17	1.1	0.06
7	18	0.22	0.06
7	19	0.44	0.06
7	20	0.55	0.06
7	21	0.22	0.06
7	22	0.55	0.06
7	23	0.22	0.06
7	24	0.11	0.06
8	1	0.88	0.06
8	2	0.44	0.06
8	3	0.22	0.06
8	4	0.77	0.06
8	5	0.55	0.06
8	6	0.88	0.06
8	7	1.1	0.06
8	9	0.88	0.06
8	10	1.76	0.06
8	11	0.88	0.06
8	12	0.66	0.06
8	13	0.66	0.06
8	14	0.44	0.06
8	15	0.66	0.06
8	16	2.42	0.06
8	17	1.54	0.06
8	18	0.33	0.06
8	19	0.77	0.06
8	20	0.99	0.06
8	21	0.44	0.06
8	22	0.55	0.06
8	23	0.33	0.06
8	24	0.22	0.06
9	1	0.55	0.06
9	2	0.22	0.06
9	3	0.11	0.06
9	4	0.77	0.06
9	5	0.88	0.06
9	6	0.44	0.06
9	7	0.66	0.06
9	8	0.88	0.06
9	10	3.08	0.06
9	11	1.54	0.06
9	12	0.66	0.06
9	13	0.66	0.06
9	14	0.66	0.06
9	15	1.1	0.06
9	16	1.64	0.06
9	17	0.99	0.06
9	18	0.22	0.06
9	19	0.44	0.06
9	20	0.66	0.06
9	21	0.33	0.06
9	22	0.77	0.06
9	23	0.55	0.06
9	24	0.22	0.06
10	1	1.43	0.06
10	2	0.66	0.06
10	3	0.33	0.06
10	4	1.32	0.06
10	5	1.1	0.06
10	6	0.88	0.06
10	7	2.09	0.06
10	8	1.76	0.06
10	9	3.08	0.06
10	11	4.29	0.06
10	12	2.2	0.06
10	13	2.09	0.06
10	14	2.31	0.06
10	15	4.4	0.06
10	16	4.84	0.06
10	17	4.29	0.06
10	18	0.77	0.06
10	19	1.98	0.06
10	20	2.75	0.06
10	21	1.32	0.06
10	22	2.86	0.06
10	23	1.98	0.06
10	24	0.88	0.06
11	1	0.55	0.06
11	2	0.22	0.06
11	3	0.33	0.06
11	4	1.54	0.06
11	5	0.55	0.06
11	6	0.44	0.06
11	7	0.55	0.06
11	8	0.88	0.06
11	9	1.54	0.06
11	10	4.4	0.06
11	12	1.54	0.06
11	13	1.1	0.06
11	14	1.76	0.06
11	15	1.54	0.06
11	16	1.54	0.06
11	17	1.1	0.06
11	18	0.22	0.06
11	19	0.44	0.06
11	20	0.66	0.06
11	21	0.44	0.06
11	22	1.21	0.06
11	23	1.43	0.06
11	24	0.66	0.06
12	1	0.22	0.06
12	2	0.11	0.06
12	3	0.22	0.06
12	4	0.66	0.06
12	5	0.22	0.06
12	6	0.22	0.06
12	7	0.77	0.06
12	8	0.66	0.06
12	9	0.66	0.06
12	10	2.2	0.06
12	11	1.54	0.06
12	13	1.43	0.06
12	14	0.77	0.06
12	15	0.77	0.06
12	16	0.77	0.06
12	17	0.66	0.06
12	18	0.22	0.06
12	19	0.33	0.06
12	20	0.55	0.06
12	21	0.33	0.06
12	22	0.77	0.06
12	23	0.77	0.06
12	24	0.55	0.06
13	1	0.55	0.06
13	2	0.33	0.06
13	3	0.11	0.06
13	4	0.66	0.06
13	5	0.22	0.06
13	6	0.22	0.06
13	7	0.44	0.06
13	8	0.66	0.06
13	9	0.66	0.06
13	10	2.09	0.06
13	11	1.1	0.06
13	12	1.43	0.06
13	14	0.66	0.06
13	15	0.77	0.06
13	16	0.66	0.06
13	17	0.55	0.06
13	18	0.11	0.06
13	19	0.33	0.06
13	20	0.66	0.06
13	21	0.66	0.06
13	22	1.43	0.06
13	23	0.88	0.06
13	24	0.77	0.06
14	1	0.33	0.06
14	2	0.11	0.06
14	3	0.11	0.06
14	4	0.55	0.06
14	5	0.11	0.06
14	6	0.11	0.06
14	7	0.22	0.06
14	8	0.44	0.06
14	9	0.66	0.06
14	10	2.31	0.06
14	11	1.76	0.06
14	12	0.77	0.06
14	13	0.66	0.06
14	15	1.43	0.06
14	16	0.77	0.06
14	17	0.77	0.06
14	18	0.11	0.06
14	19	0.33	0.06
14	20	0.55	0.06
14	21	0.44	0.06
14	22	1.32	0.06
14	23	1.21	0.06
14	24	0.44	0.06
15	1	0.55	0.06
15	2	0.11	0.06
15	3	0.11	0.06
15	4	0.55	0.06
15	5	0.22	0.06
15	6	0.22	0.06
15	7	0.55	0.06
15	8	0.66	0.06
15	9	0.99	0.06
15	10	4.4	0.06
15	11	1.54	0.06
15	12	0.77	0.06
15	13	0.77	0.06
15	14	1.43	0.06
15	16	1.32	0.06
15	17	1.65	0.06
15	18	0.22	0.06
15	19	0.88	0.06
15	20	1.21	0.06
15	21	0.88	0.06
15	22	2.86	0.06
15	23	1.1	0.06
15	24	0.44	0.06
16	1	0.55	0.06
16	2	0.44	0.06
16	3	0.22	0.06
16	4	0.88	0.06
16	5	0.55	0.06
16	6	0.99	0.06
16	7	1.54	0.06
16	8	2.42	0.06
16	9	1.54	0.06
16	10	4.84	0.06
16	11	1.54	0.06
16	12	0.77	0.06
16	13	0.66	0.06
16	14	0.77	0.06
16	15	1.32	0.06
16	17	3.08	0.06
16	18	0.55	0.06
16	19	1.43	0.06
16	20	1.76	0.06
16	21	0.66	0.06
16	22	1.32	0.06
16	23	0.55	0.06
16	24	0.33	0.06
17	1	0.44	0.06
17	2	0.22	0.06
17	3	0.11	0.06
17	4	0.55	0.06
17	5	0.22	0.06
17	6	0.55	0.06
17	7	1.1	0.06
17	8	1.54	0.06
17	9	0.99	0.06
17	10	4.29	0.06
17	11	1.1	0.06
17	12	0.66	0.06
17	13	0.55	0.06
17	14	0.77	0.06
17	15	1.65	0.06
17	16	3.08	0.06
17	18	0.66	0.06
17	19	1.87	0.06
17	20	1.87	0.06
17	21	0.66	0.06
17	22	1.87	0.06
17	23	0.66	0.06
17	24	0.33	0.06
18	1	0.11	0.06
18	2	0	0.06
18	3	0	0.06
18	4	0.11	0.06
18	5	0	0.06
18	6	0.11	0.06
18	7	0.22	0.06
18	8	0.33	0.06
18	9	0.22	0.06
18	10	0.77	0.06
18	11	0.11	0.06
18	12	0.22	0.06
18	13	0.11	0.06
18	14	0.11	0.06
18	15	0.22	0.06
18	16	0.55	0.06
18	17	0.66	0.06
18	19	0.33	0.06
18	20	0.44	0.06
18	21	0.11	0.06
18	22	0.33	0.06
18	23	0.11	0.06
18	24	0	0.06
19	1	0.33	0.06
19	2	0.11	0.06
19	3	0	0.06
19	4	0.22	0.06
19	5	0.11	0.06
19	6	0.22	0.06
19	7	0.44	0.06
19	8	0.77	0.06
19	9	0.44	0.06
19	10	1.98	0.06
19	11	0.44	0.06
19	12	0.33	0.06
19	13	0.33	0.06
19	14	0.33	0.06
19	15	0.88	0.06
19	16	1.43	0.06
19	17	1.87	0.06
19	18	0.33	0.06
19	20	1.32	0.06
19	21	0.44	0.06
19	22	1.32	0.06
19	23	0.33	0.06
19	24	0.11	0.06
20	1	0.33	0.06
20	2	0.11	0.06
20	3	0	0.06
20	4	0.33	0.06
20	5	0.11	0.06
20	6	0.33	0.06
20	7	0.55	0.06
20	8	0.99	0.06
20	9	0.66	0.06
20	10	2.75	0.06
20	11	0.66	0.06
20	12	0.44	0.06
20	13	0.66	0.06
20	14	0.55	0.06
20	15	1.21	0.06
20	16	1.76	0.06
20	17	1.87	0.06
20	18	0.44	0.06
20	19	1.32	0.06
20	21	1.32	0.06
20	22	2.64	0.06
20	23	0.77	0.06
20	24	0.44	0.06
21	1	0.11	0.06
21	2	0	0.06
21	3	0	0.06
21	4	0.22	0.06
21	5	0.11	0.06
21	6	0.11	0.06
21	7	0.22	0.06
21	8	0.44	0.06
21	9	0.33	0.06
21	10	1.32	0.06
21	11	0.44	0.06
21	12	0.33	0.06
21	13	0.66	0.06
21	14	0.44	0.06
21	15	0.88	0.06
21	16	0.66	0.06
21	17	0.66	0.06
21	18	0.11	0.06
21	19	0.44	0.06
21	20	1.32	0.06
21	22	1.98	0.06
21	23	0.77	0.06
21	24	0.55	0.06
22	1	0.44	0.06
22	2	0.11	0.06
22	3	0.11	0.06
22	4	0.44	0.06
22	5	0.22	0.06
22	6	0.22	0.06
22	7	0.55	0.06
22	8	0.55	0.06
22	9	0.77	0.06
22	10	2.86	0.06
22	11	1.21	0.06
22	12	0.77	0.06
22	13	1.43	0.06
22	14	1.32	0.06
22	15	2.86	0.06
22	16	1.32	0.06
22	17	1.87	0.06
22	18	0.33	0.06
22	19	1.32	0.06
22	20	2.64	0.06
22	21	1.98	0.06
22	23	2.31	0.06
22	24	1.21	0.06
23	1	0.33	0.06
23	2	0	0.06
23	3	0.11	0.06
23	4	0.55	0.06
23	5	0.11	0.06
23	6	0.11	0.06
23	7	0.22	0.06
23	8	0.33	0.06
23	9	0.55	0.06
23	10	1.98	0.06
23	11	1.43	0.06
23	12	0.77	0.06
23	13	0.88	0.06
23	14	1.21	0.06
23	15	1.1	0.06
23	16	0.55	0.06
23	17	0.66	0.06
23	18	0.11	0.06
23	19	0.33	0.06
23	20	0.77	0.06
23	21	0.77	0.06
23	22	2.31	0.06
23	24	0.77	0.06
24	1	0.11	0.06
24	2	0	0.06
24	3	0	0.06
24	4	0.22	0.06
24	5	0	0.06
24	6	0.11	0.06
24	7	0.11	0.06
24	8	0.22	0.06
24	9	0.22	0.06
24	10	0.88	0.06
24	11	0.66	0.06
24	12	0.55	0.06
24	13	0.88	0.06
24	14	0.44	0.06
24	15	0.44	0.06
24	16	0.33	0.06
24	17	0.33	0.06
24	18	0	0.06
24	19	0.11	0.06
24	20	0.44	0.06
24	21	0.55	0.06
24	22	1.21	0.06
24	23	0.77	0.06
