# Supplementary material for: Congestion patterns of electric vehicles with limited battery capacity
Source: PLoS One. 2018 Mar 15;13(3):e0194354. doi: 10.1371/journal.pone.0194354 (PMC5854388; doi:10.1371/journal.pone.0194354)
Supplement: S1 Matlab Code — (ZIP) [file pone.0194354.s001.zip › MNL (Small network)/smallnetwork.xlsx]

## Sheet: network sample
node_i	node_j	adjacency	freeflow_tt	capacity
1	2	1	45	100
6	2	1	41	50
2	3	1	51	75
5	3	1	32	42
6	3	1	29	12
3	4	1	15	70
5	4	1	36	120
1	5	1	21	110
2	5	1	32	58
1	6	1	99	92
4	6	1	38	102

## Sheet: test example
node_i	node_j	adjacency	freeflow_tt	capacity		link_number
1	5	1	5	40		1
1	6	1	6	30		2
2	5	1	3	50		3
2	6	1	9	80		4
5	6	1	9	30		5
5	7	1	2	60		6
5	9	1	8	30		7
6	5	1	4	30		8
6	8	1	6	90		9
6	9	1	7	30		10
7	3	1	3	30		11
7	4	1	6	30		12
7	8	1	2	30		13
8	3	1	8	30		14
8	4	1	6	30		15
8	7	1	4	30		16
9	7	1	4	40		17
9	8	1	8	30		18

## Sheet: travel demand
ORIGIN	DESTINATION	DEMAND	RANGELIMIT
1	3	10	6
1	4	20	6
2	3	30	6
2	4	40	6
