# Supplementary material for: Congestion patterns of electric vehicles with limited battery capacity
Source: PLoS One. 2018 Mar 15;13(3):e0194354. doi: 10.1371/journal.pone.0194354 (PMC5854388; doi:10.1371/journal.pone.0194354)
Supplement: S1 Matlab Code — (ZIP) [file pone.0194354.s001.zip › MNL (Small network)/systemtotaltravelcost.m]

function [totallinkcost]=systemtotaltravelcost(network,net_linkflow)
% Output: t = link travel time
% Input: tf = link free flow travel time
%        c = link capacity
%        v = link volume
%        func = function handle (relationship between flow and travel time)
%        the default function is BPR function, and can define own function.
% Note: Inputs of tf, c, v are in Nx1 or 1XN dimension
% Test example: [t] = tt_flow (100, 100, 50);
global FREEFLOWTT;
global CAPACITY;
tt_freeflow = network(:,FREEFLOWTT); % free flow travel time
capacity = network(:,CAPACITY); % link capacity
[tt_link] = tt_flow( tt_freeflow, capacity, net_linkflow);
totallinkcost = sum (net_linkflow.*tt_link(:));
end
