# Supplementary material for: Congestion patterns of electric vehicles with limited battery capacity
Source: PLoS One. 2018 Mar 15;13(3):e0194354. doi: 10.1371/journal.pone.0194354 (PMC5854388; doi:10.1371/journal.pone.0194354)
Supplement: S1 Matlab Code — (ZIP) [file pone.0194354.s001.zip › MNL (Small network)/tt_flow (2).m]

function [ t ] = tt_flow( tf, c, v, func )
% This function calculates link travel time as a function of link flow
% 
% Output: t = link travel time
% Input: tf = link free flow travel time
%        c = link capacity
%        v = link volume
%        func = function handle (relationship between flow and travel time)
%        the default function is BPR function, and can define own function.
% Note: Inputs of tf, c, v are in Nx1 or 1XN dimension
% Test example: [t] = tt_flow (100, 100, 50);

% The default is BPR function
if nargin < 4
    func = @(tf,c,v) tf .* (1 + 0.15*(v./c).^4); % BPR function from FHWA
%     func = @(tf,c,v) tf .* (1 + (v./c).^4); % BPR function from FHWA
end

% Caluculate the link travel time 
t = arrayfun(func,tf,c,v);
