# Supplementary material for: Congestion patterns of electric vehicles with limited battery capacity
Source: PLoS One. 2018 Mar 15;13(3):e0194354. doi: 10.1371/journal.pone.0194354 (PMC5854388; doi:10.1371/journal.pone.0194354)
Supplement: S1 Matlab Code — (ZIP) [file pone.0194354.s001.zip › MNL (Small network)/Untitled.m]

[network,~,~] = xlsread('Network.xlsx','test example'); % network [node_i,node_j,adjacency,freeflow_tt,capacity]
tt_freeflow = network(:,FREEFLOWTT); % free flow travel time
capacity = network(:,CAPACITY); % link capacity
NODEPAIR = 1:2;
DG_tt = sparse(network(:,NODEPAIR(1)),network(:,NODEPAIR(2)),tt_freeflow);
[dist,path] = graphkshortestpaths(DG_tt,1,3,2)
