# Supplementary material for: Congestion patterns of electric vehicles with limited battery capacity
Source: PLoS One. 2018 Mar 15;13(3):e0194354. doi: 10.1371/journal.pone.0194354 (PMC5854388; doi:10.1371/journal.pone.0194354)
Supplement: S1 Matlab Code — (ZIP) [file pone.0194354.s001.zip › MNP (Small network)/column_generation.m]

function [ shortest_lagr,shortest_path,new_path,pathsize,lagr_cur2] = column_generation( DG_tt, path_cur, lagr_cur,node_start, node_terminal,nrun,ii)
%UNTITLED2 Summary of this function goes here
%   Based on current generate new path
K=1;
[~,path] = graphkshortestpaths(DG_tt,node_start,node_terminal,K);

%[~,path,~] = graphshortestpath(DG_tt,node_start, node_terminal,'Method','Dijkstra');
if size(path_cur)==[0,0]
    path_cur= path;
    %initialize lagrangian multiplier for new path generated.
    new_path=path_cur;
    pathsize=length(new_path);
    shortest_path=path;
    lagr_cur2=lagr_cur;
     shortest_lagr=lagr_cur;
    %lagr_cur is zero for first iteration 
    disp(['new path is generated at iteration', num2str(nrun),'node start',num2str(node_start),'node terminal',num2str(node_terminal)]);
    return;
end
 for iii=1:1:length(path_cur) %
    %disp(['length(path_cur) ', num2str(length(path_cur)),':']);
    A=cell2mat(path);
    B=path_cur{1,iii};
    %B=cell2mat(X);
    if  isequal(A, B)
    new_path=path_cur;
    shortest_path=path;
    lagr_cur2=lagr_cur;
    shortest_lagr=lagr_cur(iii);
    %shortest_lagr=lagr_cur(ii,iii);
    pathsize=length(new_path);
   
    break
    end
         if isempty(path_cur{1,iii})== 1
         %if isequal(path_cur{1,iii}, 0)==1
           C=cell2mat(path);
          path_cur{1,iii}= C;
          shortest_path=path;
          lagr_cur(1,length(path_cur))=0;
          lagr_cur2=lagr_cur;
          new_path=path_cur;
          shortest_lagr=0;
          pathsize=length(new_path);
          disp(['new path is generated at iteration', num2str(nrun),'node start',num2str(node_start),'node terminal',num2str(node_terminal)]);
          break
         end
          if (isequal(path_cur{1,iii}, path)==0)&&(iii==length(path_cur))
          C=cell2mat(path);
          path_cur{1,length(path_cur)+1}= C;
          shortest_path=path;
          lagr_cur(1,length(path_cur))=0;
          lagr_cur2=lagr_cur;
          new_path=path_cur;
          shortest_lagr=0;
          pathsize=length(new_path);
          disp(['new path is generated at iteration', num2str(nrun),'node start',num2str(node_start),'node terminal',num2str(node_terminal)]);
          end
          
    end

 lagr_cur2=lagr_cur;

    
        
        
    

        %initialize lagrangian multiplier for new path generated.
        

end
