# Supplementary material for: Congestion patterns of electric vehicles with limited battery capacity
Source: PLoS One. 2018 Mar 15;13(3):e0194354. doi: 10.1371/journal.pone.0194354 (PMC5854388; doi:10.1371/journal.pone.0194354)
Supplement: S1 Matlab Code — (ZIP) [file pone.0194354.s001.zip › MNP (Small network)/Main_SUE.m]

%% This m file performs UE assignment using convex combination solution algorithm 
%
% The solution algorithm is convex combination algorithm (orinally known as Frank-Wolfe (FW) method)
% The shortest path algorithm is Dijkstra, other shortest path can be used(Bellman�Ford�Moore algorithm)
% The travel time-flow function is BPR 

% Author: Zhenliang Ma, 31 November, 2015

clear;
%clear all;
%%
%--------------------------- Define  variables ---------------------------%
% Define global variables
defineGlobalVariable();
global NODEPAIR;
global FREEFLOWTT;
global CAPACITY;
global ODbatterycapacity;
global ORIGIN;
global DESTINATION;
global ODdemand;
global K;
global m;
global nrun;
global a;%weight of link distance in general link travel cost
global b;%weight of link travel time in general link travel cost


%%
%---------------------------- Define Network -----------------------------%
% This section defines the network or import from external files(.xlsx)
% having the defined format [node_i,node_j,adjacency,tt_freeflow,capacity] 
%
% where:
% node_i, node_j = integers of node ID
% adjacency = integer indicating adjacency (1, connected; 0, disconnected)
% freeflow_tt = free flow link travel time
% capacity = link capacity
% Read network file
[network,~,~] = xlsread('smallnetwork.xlsx','test example'); % network [node_i,node_j,adjacency,freeflow_tt,capacity]
tt_freeflow = network(:,FREEFLOWTT); % free flow travel time
capacity = network(:,CAPACITY); % link capacity
num_link = size(network,1);
[ODdemand,~,~] =xlsread('smallnetwork.xlsx','travel demand');% Read the travel demand between 24 zones
origin = ODdemand(:,1);
destination = ODdemand(:,2);
demand = ODdemand (:,3);
ODbatterycapacity = ODdemand(:,4);

% Define network OD pair (for traffic assignment)
node_start = origin;
node_terminal = destination;
ODflow = demand;
battery_cap = ODbatterycapacity;
K = 1; % set the k shortest path
m = 3; % set the convergence average over last m iterations
a =0.174;
b =0.116;

% Define the algorithm convergence criteria
converge_upper = 0.01;% convergence upper boundary
maximum_round = 500;% maximum number of rounds for assignment  


tic;
disp ('-------------------Perform SUE using MSA algorithm ----------------------');

% You can specify the stochastic network loading method here
loadingmethod = 'MNP';
para = 0.05;%%%%%%%%%%%%%%%%%%%%%%%%%%%%%%%%%%%%%%%%%%%%%%%%%%%%%%%%%%%%%%%%%%%%%%%%%%%%%remember changing here. from 0.1~1

% loadingmethod = 'MNP';
% para = 1;

disp (['////////',loadingmethod,' method is used for network loading.','////////'])

% ********* Step 0: Feasibility check. For each OD pair, find the shortest path according to distance(freeflow_tt) %
% step 1 - Calculate link travel times 
%linkflow_cur = net_linkflow(:,3); % current link flow 
%linkflow_mat(:,nrun) = linkflow_cur;%Newly added!!!!!!!!!!!!!!!!!!!!!!!!!!!!!!!!!!!!!!!!!!!!!!!!!!!!!!!!
%[ tt_link ] = tt_flow( tt_freeflow, capacity, linkflow_cur); % link travel time
DG_tt = sparse(network(:,NODEPAIR(1)),network(:,NODEPAIR(2)),tt_freeflow);


%***** Step 0: Initialization, and perform stochatic network loading assignment******%
showgraph = 0; % Whether to show the graph or not
linkflow_ini = zeros(size(network,1),1);% initial link flow all zero
lagr_ini = zeros(size(ODdemand,1),1);% initialize lagrangian multiplier for each OD pair.
lagr_cur = lagr_ini;
nrun=1;
lagrmultipchange_mat = zeros(size(ODdemand,1),nrun);
[path_cur,net_linkflow,lagr_new] = stochasticloading(linkflow_ini,lagr_ini, network, ODflow, node_start, node_terminal, loadingmethod, para,nrun);

%////////////////////////// Main Loop Part ///////////////////////////////%
% Define convergence criteria (formular 12.52)
% The flow_new and flow_cur here indicate the average over the last m iterations,
% please refer to the Sheffi formular 12.52 for calculation.
%converge_f = @(flow_new,flow_cur) sqrt(sum((flow_new-flow_cur).^2))/sum(flow_cur);
%flowchange = converge_f(net_linkflow(:,3),linkflow_ini); 
flowchange = 1000;
lagr_multipchange = max(max (abs(lagr_new-lagr_cur)));
lagrmultipchange_mat(:,nrun) = lagr_multipchange;
%converge_f = @(flow_new,flow_cur) sqrt(sum((flow_new-flow_cur).^2))/sum(flow_cur);
%flowchange = converge_f(net_linkflow(:,3),linkflow_ini); 
disp(['lagr_multipchange', num2str(lagr_multipchange)]);
% The termination criteria is either the flow change is within the setting
% value or the assignment round excess the setting maximum_round
linkflow_mat_X(:,nrun)=net_linkflow(:,3);
linkflow_mat(:,nrun)=net_linkflow(:,3);
%linkflow_mat = zeros(size(net_linkflow,1),nrun);%Newly added!!!!!!!!!!!!!!!!!!!!!!!!!!!!!!!!!!!!!!!!!!!!!!!!!!!!!!!! 
%nrun = nrun+1;
linkflow_cur = net_linkflow(:,3); 
linkflow_mat(:,nrun) = linkflow_cur;
%s=[nrun <= maximum_round, lagr_multipchange>converge_upper, lagr_multipchange~=0];sum(s)==1
while (nrun <= maximum_round&& flowchange > converge_upper ||lagr_multipchange>converge_upper ||lagr_multipchange==0)
    %|| or &&, because the first iteration, lagr_multipchange is really  (nrun <= maximum_round) &&(lagr_multipchange>converge_upper)&& (lagr_multipchange~=0)  
    %small, so we use ||.
   
    % ********* Step 1: Update. Update the network link travel time ************%
    %if lagr_multipchange>10
     %   disp()
    % current link flow 
    lagr_cur = lagr_new;

    [ tt_link ] = tt_flow( tt_freeflow, capacity, linkflow_cur); % current link travel times
    [ general_tt_link ] = a*tt_freeflow + b*tt_link;
    % ******* Step 2: Direction finding, Perform stochastic loading to obtain auxiliary flow *****%
    % Auxiliary flow set
    [path_total,path_total_cost,linkflow_l_sum,net_linkflow,lagr_new,lagr_cur4] = stochasticloading2(path_cur,linkflow_cur,lagr_cur, network, nrun, node_start, node_terminal, loadingmethod, para);
    %linkflow_aux = 1.000001*net_linkflow(:,3);
     nrun = nrun + 1;  
     linkflow_mat_X(:,nrun)=linkflow_l_sum;
     linkflow_cur = net_linkflow(:,3);
     linkflow_mat(:,nrun) = linkflow_cur;
    % **************** Step 3: Line search, find the alpha ***************%   
    %[alpha] = 1/nrun;
    
    % ************************ Step 4: Move ******************************% 
    % set the link flow for the next step
    %net_linkflow(:,3) = linkflow_cur + alpha * (linkflow_aux - linkflow_cur);
    % ****************** Step 5: Convergence check **********************% 
    % Calculate the flow change rate
    % Calculate the folw average over the last m iterations   
     
        %net_linkflow_aver = mean(linkflow_mat(:,nrun-1:nrun),2);
        %avelinkflow_next = mean(linkflow_mat(:,start1:nrun),2);
        %avelinkflow_cur = mean(linkflow_mat(:,start2:nrun-1),2);
        %flowchange = converge_f(avelinkflow_next,avelinkflow_cur);
 if nrun >= 2
        xxx=zeros(size(network,1),1);
    for jjj=1:1:nrun
        xxx=(xxx+(linkflow_mat_X(:,jjj)-linkflow_cur).^2)/(nrun*(nrun-1));
    end

 flowchange = max(sqrt(xxx)./linkflow_cur);
  end
      
       %net_linkflow_aver =(1-1/nrun)*linkflow_mat(:,nrun)+(1/nrun)*net_linkflow(:,3);
       %net_linkflow(:,3)= net_linkflow_aver(:,1);
    
    path_cur = path_total;
    %converge_f = @(lagr_new,lagr_cur) lagr_new-lagr_cur;
    lagr_multipchange = max(max (abs(lagr_new-lagr_cur4)));
    lagrmultipchange_mat(:,nrun) = lagr_multipchange;
    disp(['Iteration ', num2str(nrun),':','lagr_multip change rate = ',num2str(lagr_multipchange)]);
    disp(['flowchange', num2str(flowchange)]);
    disp(['Flow on link 1=',num2str(net_linkflow(1,3))]);
    %disp(['Flow on link 1=',num2str(net_linkflow(1,3))]);
    % Update the number of run
    
end

toc;
disp('///All finished!! The equilibrium flow is stored in net_linkflow.///');

totalcost = systemtotaltravelcost(network,net_linkflow(:,3))
toc;
disp('///The equilibrium  flow is stored in net_linkflow///');


%%
%------------------------ Display the final assignment result ------------------%
DG_flow = sparse(network(:,NODEPAIR(1)),network(:,NODEPAIR(2)),net_linkflow(:,1)+0.00000001);
h_flow = view(biograph(DG_flow,[],'ShowWeights','on')); % network handle


%%------------------------ Plot the flow on link 65 at each iteration ------------------%
plot (linkflow_mat(1,:))
xlabel('Iteration')
ylabel('Flow on link 1')
plot (lagrmultipchange_mat(1,:))
xlabel('Iteration')
ylabel('Euclidean distance Lagrangian multiplier change')
