# Supplementary material for: Congestion patterns of electric vehicles with limited battery capacity
Source: PLoS One. 2018 Mar 15;13(3):e0194354. doi: 10.1371/journal.pone.0194354 (PMC5854388; doi:10.1371/journal.pone.0194354)
Supplement: S1 Matlab Code — (ZIP) [file pone.0194354.s001.zip › MNP (Small network)/SiouxFallsNetwork.xlsx]

## Sheet: network sample
node_i	node_j	adjacency	freeflow_tt	capacity
1	2	1	45	100
6	2	1	41	50
2	3	1	51	75
5	3	1	32	42
6	3	1	29	12
3	4	1	15	70
5	4	1	36	120
1	5	1	21	110
2	5	1	32	58
1	6	1	99	92
4	6	1	38	102

## Sheet: test example
node_i	node_j	adjacency	freeflow_tt	capacity	distance_limit	link_number	link performance function (BPR)
1	2	1	0.06	25.9002		1
1	3	1	0.04	23.4035		2
2	1	1	0.06	25.9002		3
2	6	1	0.05	4.9582		4
3	1	1	0.04	23.4035		5
3	4	1	0.04	17.1105		6
3	12	1	0.04	23.4035		7
4	3	1	0.04	17.1105		8
4	5	1	0.02	17.7828		9
4	11	1	0.06	4.9088		10
5	4	1	0.02	17.7828		11
5	6	1	0.04	4.948		12
5	9	1	0.05	10		13
6	2	1	0.05	4.9582		14
6	5	1	0.04	4.948		15
6	8	1	0.02	4.8986		16
7	8	1	0.03	7.8418		17
7	18	1	0.02	23.4035		18
8	6	1	0.02	4.8986		19
8	7	1	0.03	7.8418		20
8	9	1	0.1	5.0502		21
8	16	1	0.05	5.0458		22
9	5	1	0.05	10		23
9	8	1	0.1	5.0502		24
9	10	1	0.03	13.9158		25
10	9	1	0.03	13.9158		26
10	11	1	0.05	10		27
10	15	1	0.06	13.512		28
10	16	1	0.05	5.1335		29
10	17	1	0.08	4.9935		30
11	4	1	0.06	4.9088		31
11	10	1	0.05	10		32
11	12	1	0.06	4.9088		33
11	14	1	0.04	4.8765		34
12	3	1	0.04	23.4035		35
12	11	1	0.06	4.9088		36
12	13	1	0.03	25.9002		37
13	12	1	0.03	25.9002		38
13	24	1	0.04	5.0913		39
14	11	1	0.04	4.8765		40
14	15	1	0.05	5.1275		41
14	23	1	0.04	4.9248		42
15	10	1	0.06	13.512		43
15	14	1	0.05	5.1275		44
15	19	1	0.04	15.6508		45
15	22	1	0.04	10.315		46
16	8	1	0.05	5.0458		47
16	10	1	0.05	5.1335		48
16	17	1	0.02	5.2299		49
16	18	1	0.03	19.6799		50
17	10	1	0.08	4.9935		51
17	16	1	0.02	5.2299		52
17	19	1	0.02	4.824		53
18	7	1	0.02	23.4035		54
18	16	1	0.03	19.6799		55
18	20	1	0.04	23.4035		56
19	15	1	0.04	15.6508		57
19	17	1	0.02	4.824		58
19	20	1	0.04	5.0026		59
20	18	1	0.04	23.4035		60
20	19	1	0.04	5.0026		61
20	21	1	0.06	5.0599		62
20	22	1	0.05	5.0757		63
21	20	1	0.06	5.0599		64
21	22	1	0.02	5.2299		65
21	24	1	0.03	4.8854		66
22	15	1	0.04	10.315		67
22	20	1	0.05	5.0757		68
22	21	1	0.02	5.2299		69
22	23	1	0.04	5		70
23	14	1	0.04	4.9248		71
23	22	1	0.04	5		72
23	24	1	0.02	5.0785		73
24	13	1	0.04	5.0913		74
24	21	1	0.03	4.8854		75
24	23	1	0.02	5.0785		76

## Sheet: travel demand
ORIGIN	DESTINATION	DEMAND	RANGELIMIT		DEMAND
1	2	0.11	0.06		0.11
1	3	0.11	0.06		0.11
1	4	0.55	0.06		0.55
1	5	0.22	0.06		0.22
1	6	0.33	0.06		0.33
1	7	0.55	0.06		0.55
1	8	0.88	0.06		0.88
1	9	0.55	0.06		0.55
1	10	1.43	0.06		1.43
1	11	0.55	0.06		0.55
1	12	0.22	0.06		0.22
1	13	0.55	0.06		0.55
1	14	0.33	0.06		0.33
1	15	0.55	0.06		0.55
1	16	0.55	0.06		0.55
1	17	0.44	0.06		0.44
1	18	0.11	0.06		0.11
1	19	0.33	0.06		0.33
1	20	0.33	0.06		0.33
1	21	0.11	0.06		0.11
1	22	0.44	0.06		0.44
1	23	0.33	0.06		0.33
1	24	0.11	0.06		0.11
2	1	0.11	0.06		0.11
2	3	0.11	0.06		0.11
2	4	0.22	0.06		0.22
2	5	0.11	0.06		0.11
2	6	0.44	0.06		0.44
2	7	0.22	0.06		0.22
2	8	0.44	0.06		0.44
2	9	0.22	0.06		0.22
2	10	0.66	0.06		0.66
2	11	0.22	0.06		0.22
2	12	0.11	0.06		0.11
2	13	0.33	0.06		0.33
2	14	0.11	0.06		0.11
2	15	0.11	0.06		0.11
2	16	0.44	0.06		0.44
2	17	0.22	0.06		0.22
2	18	0	0.06		0
2	19	0.11	0.06		0.11
2	20	0.11	0.06		0.11
2	21	0	0.06		0
2	22	0.11	0.06		0.11
2	23	0	0.06		0
2	24	0	0.06		0
3	1	0.11	0.06		0.11
3	2	0.11	0.06		0.11
3	4	0.22	0.06		0.22
3	5	0.11	0.06		0.11
3	6	0.33	0.06		0.33
3	7	0.11	0.06		0.11
3	8	0.22	0.06		0.22
3	9	0.11	0.06		0.11
3	10	0.33	0.06		0.33
3	11	0.33	0.06		0.33
3	12	0.22	0.06		0.22
3	13	0.11	0.06		0.11
3	14	0.11	0.06		0.11
3	15	0.11	0.06		0.11
3	16	0.22	0.06		0.22
3	17	0.11	0.06		0.11
3	18	0	0.06		0
3	19	0	0.06		0
3	20	0	0.06		0
3	21	0	0.06		0
3	22	0.11	0.06		0.11
3	23	0.11	0.06		0.11
3	24	0	0.06		0
4	1	0.55	0.06		0.55
4	2	0.22	0.06		0.22
4	3	0.22	0.06		0.22
4	5	0.55	0.06		0.55
4	6	0.44	0.06		0.44
4	7	0.44	0.06		0.44
4	8	0.77	0.06		0.77
4	9	0.77	0.06		0.77
4	10	1.32	0.06		1.32
4	11	1.65	0.06		1.65
4	12	0.66	0.06		0.66
4	13	0.66	0.06		0.66
4	14	0.55	0.06		0.55
4	15	0.55	0.06		0.55
4	16	0.88	0.06		0.88
4	17	0.55	0.06		0.55
4	18	0.11	0.06		0.11
4	19	0.22	0.06		0.22
4	20	0.33	0.06		0.33
4	21	0.22	0.06		0.22
4	22	0.44	0.06		0.44
4	23	0.55	0.06		0.55
4	24	0.22	0.06		0.22
5	1	0.22	0.06		0.22
5	2	0.11	0.06		0.11
5	3	0.11	0.06		0.11
5	4	0.55	0.06		0.55
5	6	0.22	0.06		0.22
5	7	0.22	0.06		0.22
5	8	0.55	0.06		0.55
5	9	0.88	0.06		0.88
5	10	1.1	0.06		1.1
5	11	0.55	0.06		0.55
5	12	0.22	0.06		0.22
5	13	0.22	0.06		0.22
5	14	0.11	0.06		0.11
5	15	0.22	0.06		0.22
5	16	0.55	0.06		0.55
5	17	0.22	0.06		0.22
5	18	0	0.06		0
5	19	0.11	0.06		0.11
5	20	0.11	0.06		0.11
5	21	0.11	0.06		0.11
5	22	0.22	0.06		0.22
5	23	0.11	0.06		0.11
5	24	0	0.06		0
6	1	0.33	0.06		0.33
6	2	0.44	0.06		0.44
6	3	0.33	0.06		0.33
6	4	0.44	0.06		0.44
6	5	0.22	0.06		0.22
6	7	0.44	0.06		0.44
6	8	0.88	0.06		0.88
6	9	0.44	0.06		0.44
6	10	0.88	0.06		0.88
6	11	0.44	0.06		0.44
6	12	0.22	0.06		0.22
6	13	0.22	0.06		0.22
6	14	0.11	0.06		0.11
6	15	0.22	0.06		0.22
6	16	0.99	0.06		0.99
6	17	0.55	0.06		0.55
6	18	0.11	0.06		0.11
6	19	0.22	0.06		0.22
6	20	0.33	0.06		0.33
6	21	0.11	0.06		0.11
6	22	0.22	0.06		0.22
6	23	0.11	0.06		0.11
6	24	0.11	0.06		0.11
7	1	0.55	0.06		0.55
7	2	0.22	0.06		0.22
7	3	0.11	0.06		0.11
7	4	0.44	0.06		0.44
7	5	0.22	0.06		0.22
7	6	0.44	0.06		0.44
7	8	1.1	0.06		1.1
7	9	0.66	0.06		0.66
7	10	2.09	0.06		2.09
7	11	0.55	0.06		0.55
7	12	0.77	0.06		0.77
7	13	0.44	0.06		0.44
7	14	0.22	0.06		0.22
7	15	0.55	0.06		0.55
7	16	1.54	0.06		1.54
7	17	1.1	0.06		1.1
7	18	0.22	0.06		0.22
7	19	0.44	0.06		0.44
7	20	0.55	0.06		0.55
7	21	0.22	0.06		0.22
7	22	0.55	0.06		0.55
7	23	0.22	0.06		0.22
7	24	0.11	0.06		0.11
8	1	0.88	0.06		0.88
8	2	0.44	0.06		0.44
8	3	0.22	0.06		0.22
8	4	0.77	0.06		0.77
8	5	0.55	0.06		0.55
8	6	0.88	0.06		0.88
8	7	1.1	0.06		1.1
8	9	0.88	0.06		0.88
8	10	1.76	0.06		1.76
8	11	0.88	0.06		0.88
8	12	0.66	0.06		0.66
8	13	0.66	0.06		0.66
8	14	0.44	0.06		0.44
8	15	0.66	0.06		0.66
8	16	2.42	0.06		2.42
8	17	1.54	0.06		1.54
8	18	0.33	0.06		0.33
8	19	0.77	0.06		0.77
8	20	0.99	0.06		0.99
8	21	0.44	0.06		0.44
8	22	0.55	0.06		0.55
8	23	0.33	0.06		0.33
8	24	0.22	0.06		0.22
9	1	0.55	0.06		0.55
9	2	0.22	0.06		0.22
9	3	0.11	0.06		0.11
9	4	0.77	0.06		0.77
9	5	0.88	0.06		0.88
9	6	0.44	0.06		0.44
9	7	0.66	0.06		0.66
9	8	0.88	0.06		0.88
9	10	3.08	0.06		3.08
9	11	1.54	0.06		1.54
9	12	0.66	0.06		0.66
9	13	0.66	0.06		0.66
9	14	0.66	0.06		0.66
9	15	1.1	0.06		1.1
9	16	1.64	0.06		1.64
9	17	0.99	0.06		0.99
9	18	0.22	0.06		0.22
9	19	0.44	0.06		0.44
9	20	0.66	0.06		0.66
9	21	0.33	0.06		0.33
9	22	0.77	0.06		0.77
9	23	0.55	0.06		0.55
9	24	0.22	0.06		0.22
10	1	1.43	0.06		1.43
10	2	0.66	0.06		0.66
10	3	0.33	0.06		0.33
10	4	1.32	0.06		1.32
10	5	1.1	0.06		1.1
10	6	0.88	0.06		0.88
10	7	2.09	0.06		2.09
10	8	1.76	0.06		1.76
10	9	3.08	0.06		3.08
10	11	4.29	0.06		4.29
10	12	2.2	0.06		2.2
10	13	2.09	0.06		2.09
10	14	2.31	0.06		2.31
10	15	4.4	0.06		4.4
10	16	4.84	0.06		4.84
10	17	4.29	0.06		4.29
10	18	0.77	0.06		0.77
10	19	1.98	0.06		1.98
10	20	2.75	0.06		2.75
10	21	1.32	0.06		1.32
10	22	2.86	0.06		2.86
10	23	1.98	0.06		1.98
10	24	0.88	0.06		0.88
11	1	0.55	0.06		0.55
11	2	0.22	0.06		0.22
11	3	0.33	0.06		0.33
11	4	1.54	0.06		1.54
11	5	0.55	0.06		0.55
11	6	0.44	0.06		0.44
11	7	0.55	0.06		0.55
11	8	0.88	0.06		0.88
11	9	1.54	0.06		1.54
11	10	4.4	0.06		4.4
11	12	1.54	0.06		1.54
11	13	1.1	0.06		1.1
11	14	1.76	0.06		1.76
11	15	1.54	0.06		1.54
11	16	1.54	0.06		1.54
11	17	1.1	0.06		1.1
11	18	0.22	0.06		0.22
11	19	0.44	0.06		0.44
11	20	0.66	0.06		0.66
11	21	0.44	0.06		0.44
11	22	1.21	0.06		1.21
11	23	1.43	0.06		1.43
11	24	0.66	0.06		0.66
12	1	0.22	0.06		0.22
12	2	0.11	0.06		0.11
12	3	0.22	0.06		0.22
12	4	0.66	0.06		0.66
12	5	0.22	0.06		0.22
12	6	0.22	0.06		0.22
12	7	0.77	0.06		0.77
12	8	0.66	0.06		0.66
12	9	0.66	0.06		0.66
12	10	2.2	0.06		2.2
12	11	1.54	0.06		1.54
12	13	1.43	0.06		1.43
12	14	0.77	0.06		0.77
12	15	0.77	0.06		0.77
12	16	0.77	0.06		0.77
12	17	0.66	0.06		0.66
12	18	0.22	0.06		0.22
12	19	0.33	0.06		0.33
12	20	0.55	0.06		0.55
12	21	0.33	0.06		0.33
12	22	0.77	0.06		0.77
12	23	0.77	0.06		0.77
12	24	0.55	0.06		0.55
13	1	0.55	0.06		0.55
13	2	0.33	0.06		0.33
13	3	0.11	0.06		0.11
13	4	0.66	0.06		0.66
13	5	0.22	0.06		0.22
13	6	0.22	0.06		0.22
13	7	0.44	0.06		0.44
13	8	0.66	0.06		0.66
13	9	0.66	0.06		0.66
13	10	2.09	0.06		2.09
13	11	1.1	0.06		1.1
13	12	1.43	0.06		1.43
13	14	0.66	0.06		0.66
13	15	0.77	0.06		0.77
13	16	0.66	0.06		0.66
13	17	0.55	0.06		0.55
13	18	0.11	0.06		0.11
13	19	0.33	0.06		0.33
13	20	0.66	0.06		0.66
13	21	0.66	0.06		0.66
13	22	1.43	0.06		1.43
13	23	0.88	0.06		0.88
13	24	0.77	0.06		0.77
14	1	0.33	0.06		0.33
14	2	0.11	0.06		0.11
14	3	0.11	0.06		0.11
14	4	0.55	0.06		0.55
14	5	0.11	0.06		0.11
14	6	0.11	0.06		0.11
14	7	0.22	0.06		0.22
14	8	0.44	0.06		0.44
14	9	0.66	0.06		0.66
14	10	2.31	0.06		2.31
14	11	1.76	0.06		1.76
14	12	0.77	0.06		0.77
14	13	0.66	0.06		0.66
14	15	1.43	0.06		1.43
14	16	0.77	0.06		0.77
14	17	0.77	0.06		0.77
14	18	0.11	0.06		0.11
14	19	0.33	0.06		0.33
14	20	0.55	0.06		0.55
14	21	0.44	0.06		0.44
14	22	1.32	0.06		1.32
14	23	1.21	0.06		1.21
14	24	0.44	0.06		0.44
15	1	0.55	0.06		0.55
15	2	0.11	0.06		0.11
15	3	0.11	0.06		0.11
15	4	0.55	0.06		0.55
15	5	0.22	0.06		0.22
15	6	0.22	0.06		0.22
15	7	0.55	0.06		0.55
15	8	0.66	0.06		0.66
15	9	0.99	0.06		0.99
15	10	4.4	0.06		4.4
15	11	1.54	0.06		1.54
15	12	0.77	0.06		0.77
15	13	0.77	0.06		0.77
15	14	1.43	0.06		1.43
15	16	1.32	0.06		1.32
15	17	1.65	0.06		1.65
15	18	0.22	0.06		0.22
15	19	0.88	0.06		0.88
15	20	1.21	0.06		1.21
15	21	0.88	0.06		0.88
15	22	2.86	0.06		2.86
15	23	1.1	0.06		1.1
15	24	0.44	0.06		0.44
16	1	0.55	0.06		0.55
16	2	0.44	0.06		0.44
16	3	0.22	0.06		0.22
16	4	0.88	0.06		0.88
16	5	0.55	0.06		0.55
16	6	0.99	0.06		0.99
16	7	1.54	0.06		1.54
16	8	2.42	0.06		2.42
16	9	1.54	0.06		1.54
16	10	4.84	0.06		4.84
16	11	1.54	0.06		1.54
16	12	0.77	0.06		0.77
16	13	0.66	0.06		0.66
16	14	0.77	0.06		0.77
16	15	1.32	0.06		1.32
16	17	3.08	0.06		3.08
16	18	0.55	0.06		0.55
16	19	1.43	0.06		1.43
16	20	1.76	0.06		1.76
16	21	0.66	0.06		0.66
16	22	1.32	0.06		1.32
16	23	0.55	0.06		0.55
16	24	0.33	0.06		0.33
17	1	0.44	0.06		0.44
17	2	0.22	0.06		0.22
17	3	0.11	0.06		0.11
17	4	0.55	0.06		0.55
17	5	0.22	0.06		0.22
17	6	0.55	0.06		0.55
17	7	1.1	0.06		1.1
17	8	1.54	0.06		1.54
17	9	0.99	0.06		0.99
17	10	4.29	0.06		4.29
17	11	1.1	0.06		1.1
17	12	0.66	0.06		0.66
17	13	0.55	0.06		0.55
17	14	0.77	0.06		0.77
17	15	1.65	0.06		1.65
17	16	3.08	0.06		3.08
17	18	0.66	0.06		0.66
17	19	1.87	0.06		1.87
17	20	1.87	0.06		1.87
17	21	0.66	0.06		0.66
17	22	1.87	0.06		1.87
17	23	0.66	0.06		0.66
17	24	0.33	0.06		0.33
18	1	0.11	0.06		0.11
18	2	0	0.06		0
18	3	0	0.06		0
18	4	0.11	0.06		0.11
18	5	0	0.06		0
18	6	0.11	0.06		0.11
18	7	0.22	0.06		0.22
18	8	0.33	0.06		0.33
18	9	0.22	0.06		0.22
18	10	0.77	0.06		0.77
18	11	0.11	0.06		0.11
18	12	0.22	0.06		0.22
18	13	0.11	0.06		0.11
18	14	0.11	0.06		0.11
18	15	0.22	0.06		0.22
18	16	0.55	0.06		0.55
18	17	0.66	0.06		0.66
18	19	0.33	0.06		0.33
18	20	0.44	0.06		0.44
18	21	0.11	0.06		0.11
18	22	0.33	0.06		0.33
18	23	0.11	0.06		0.11
18	24	0	0.06		0
19	1	0.33	0.06		0.33
19	2	0.11	0.06		0.11
19	3	0	0.06		0
19	4	0.22	0.06		0.22
19	5	0.11	0.06		0.11
19	6	0.22	0.06		0.22
19	7	0.44	0.06		0.44
19	8	0.77	0.06		0.77
19	9	0.44	0.06		0.44
19	10	1.98	0.06		1.98
19	11	0.44	0.06		0.44
19	12	0.33	0.06		0.33
19	13	0.33	0.06		0.33
19	14	0.33	0.06		0.33
19	15	0.88	0.06		0.88
19	16	1.43	0.06		1.43
19	17	1.87	0.06		1.87
19	18	0.33	0.06		0.33
19	20	1.32	0.06		1.32
19	21	0.44	0.06		0.44
19	22	1.32	0.06		1.32
19	23	0.33	0.06		0.33
19	24	0.11	0.06		0.11
20	1	0.33	0.06		0.33
20	2	0.11	0.06		0.11
20	3	0	0.06		0
20	4	0.33	0.06		0.33
20	5	0.11	0.06		0.11
20	6	0.33	0.06		0.33
20	7	0.55	0.06		0.55
20	8	0.99	0.06		0.99
20	9	0.66	0.06		0.66
20	10	2.75	0.06		2.75
20	11	0.66	0.06		0.66
20	12	0.44	0.06		0.44
20	13	0.66	0.06		0.66
20	14	0.55	0.06		0.55
20	15	1.21	0.06		1.21
20	16	1.76	0.06		1.76
20	17	1.87	0.06		1.87
20	18	0.44	0.06		0.44
20	19	1.32	0.06		1.32
20	21	1.32	0.06		1.32
20	22	2.64	0.06		2.64
20	23	0.77	0.06		0.77
20	24	0.44	0.06		0.44
21	1	0.11	0.06		0.11
21	2	0	0.06		0
21	3	0	0.06		0
21	4	0.22	0.06		0.22
21	5	0.11	0.06		0.11
21	6	0.11	0.06		0.11
21	7	0.22	0.06		0.22
21	8	0.44	0.06		0.44
21	9	0.33	0.06		0.33
21	10	1.32	0.06		1.32
21	11	0.44	0.06		0.44
21	12	0.33	0.06		0.33
21	13	0.66	0.06		0.66
21	14	0.44	0.06		0.44
21	15	0.88	0.06		0.88
21	16	0.66	0.06		0.66
21	17	0.66	0.06		0.66
21	18	0.11	0.06		0.11
21	19	0.44	0.06		0.44
21	20	1.32	0.06		1.32
21	22	1.98	0.06		1.98
21	23	0.77	0.06		0.77
21	24	0.55	0.06		0.55
22	1	0.44	0.06		0.44
22	2	0.11	0.06		0.11
22	3	0.11	0.06		0.11
22	4	0.44	0.06		0.44
22	5	0.22	0.06		0.22
22	6	0.22	0.06		0.22
22	7	0.55	0.06		0.55
22	8	0.55	0.06		0.55
22	9	0.77	0.06		0.77
22	10	2.86	0.06		2.86
22	11	1.21	0.06		1.21
22	12	0.77	0.06		0.77
22	13	1.43	0.06		1.43
22	14	1.32	0.06		1.32
22	15	2.86	0.06		2.86
22	16	1.32	0.06		1.32
22	17	1.87	0.06		1.87
22	18	0.33	0.06		0.33
22	19	1.32	0.06		1.32
22	20	2.64	0.06		2.64
22	21	1.98	0.06		1.98
22	23	2.31	0.06		2.31
22	24	1.21	0.06		1.21
23	1	0.33	0.06		0.33
23	2	0	0.06		0
23	3	0.11	0.06		0.11
23	4	0.55	0.06		0.55
23	5	0.11	0.06		0.11
23	6	0.11	0.06		0.11
23	7	0.22	0.06		0.22
23	8	0.33	0.06		0.33
23	9	0.55	0.06		0.55
23	10	1.98	0.06		1.98
23	11	1.43	0.06		1.43
23	12	0.77	0.06		0.77
23	13	0.88	0.06		0.88
23	14	1.21	0.06		1.21
23	15	1.1	0.06		1.1
23	16	0.55	0.06		0.55
23	17	0.66	0.06		0.66
23	18	0.11	0.06		0.11
23	19	0.33	0.06		0.33
23	20	0.77	0.06		0.77
23	21	0.77	0.06		0.77
23	22	2.31	0.06		2.31
23	24	0.77	0.06		0.77
24	1	0.11	0.06		0.11
24	2	0	0.06		0
24	3	0	0.06		0
24	4	0.22	0.06		0.22
24	5	0	0.06		0
24	6	0.11	0.06		0.11
24	7	0.11	0.06		0.11
24	8	0.22	0.06		0.22
24	9	0.22	0.06		0.22
24	10	0.88	0.06		0.88
24	11	0.66	0.06		0.66
24	12	0.55	0.06		0.55
24	13	0.88	0.06		0.88
24	14	0.44	0.06		0.44
24	15	0.44	0.06		0.44
24	16	0.33	0.06		0.33
24	17	0.33	0.06		0.33
24	18	0	0.06		0
24	19	0.11	0.06		0.11
24	20	0.44	0.06		0.44
24	21	0.55	0.06		0.55
24	22	1.21	0.06		1.21
24	23	0.77	0.06		0.77

## Sheet: matrix
zone	1	2	3	4	5	6	7	8	9	10	11	12	13	14	15	16	17	18	19	20	21	22	23	24
1	0	110	110	550	220	330	550	880	550	1430	550	220	550	330	550	550	440	110	330	330	110	440	330	110
2	110	0	110	220	110	440	220	440	220	660	220	110	330	110	110	440	220	0	110	110	0	110	0	0
3	110	110	0	220	110	330	110	220	110	330	330	220	110	110	110	220	110	0	0	0	0	110	110	0
4	550	220	220	0	550	440	440	770	770	1320	1540	660	660	550	550	880	550	110	220	330	220	440	550	220
5	220	110	110	550	0	220	220	550	880	1100	550	220	220	110	220	550	220	0	110	110	110	220	110	0
6	330	440	330	440	220	0	440	880	440	880	440	220	220	110	220	990	550	110	220	330	110	220	110	110
7	550	220	110	440	220	440	0	1100	660	2090	550	770	440	220	550	1540	1100	220	440	550	220	550	220	110
8	880	440	220	770	550	880	1100	0	880	1760	880	660	660	440	660	2420	1540	330	770	990	440	550	330	220
9	550	220	110	770	880	440	660	880	0	3080	1540	660	660	660	990	1540	990	220	440	660	330	770	550	220
10	1430	660	330	1320	1100	880	2090	1760	3080	0	4400	2200	2090	2310	4400	4840	4290	770	1980	2750	1320	2860	1980	880
11	550	220	330	1650	550	440	550	880	1540	4290	0	1540	1100	1760	1540	1540	1100	110	440	660	440	1210	1430	660
12	220	110	220	660	220	220	770	660	660	2200	1540	0	1430	770	770	770	660	220	330	440	330	770	770	550
13	550	330	110	660	220	220	440	660	660	2090	1100	1430	0	660	770	660	550	110	330	660	660	1430	880	880
14	330	110	110	550	110	110	220	440	660	2310	1760	770	660	0	1430	770	770	110	330	550	440	1320	1210	440
15	550	110	110	550	220	220	550	660	1100	4400	1540	770	770	1430	0	1320	1650	220	880	1210	880	2860	1100	440
16	550	440	220	880	550	990	1540	2420	1640	4840	1540	770	660	770	1320	0	3080	550	1430	1760	660	1320	550	330
17	440	220	110	550	220	550	1100	1540	990	4290	1100	660	550	770	1650	3080	0	660	1870	1870	660	1870	660	330
18	110	0	0	110	0	110	220	330	220	770	220	220	110	110	220	550	660	0	330	440	110	330	110	0
19	330	110	0	220	110	220	440	770	440	1980	440	330	330	330	880	1430	1870	330	0	1320	440	1320	330	110
20	330	110	0	330	110	330	550	990	660	2750	660	550	660	550	1210	1760	1870	440	1320	0	1320	2640	770	440
21	110	0	0	220	110	110	220	440	330	1320	440	330	660	440	880	660	660	110	440	1320	0	1980	770	550
22	440	110	110	440	220	220	550	550	770	2860	1210	770	1430	1320	2860	1320	1870	330	1320	2640	1980	0	2310	1210
23	330	0	110	550	110	110	220	330	550	1980	1430	770	880	1210	1100	550	660	110	330	770	770	2310	0	770
24	110	0	0	220	0	110	110	220	220	880	660	550	770	440	440	330	330	0	110	440	550	1210	770	0
