# Supplementary material for: Congestion patterns of electric vehicles with limited battery capacity
Source: PLoS One. 2018 Mar 15;13(3):e0194354. doi: 10.1371/journal.pone.0194354 (PMC5854388; doi:10.1371/journal.pone.0194354)
Supplement: S1 Matlab Code — (ZIP) [file pone.0194354.s001.zip › MNP (Small network)/smallnetwork.xlsx]

## Sheet: network sample
node_i	node_j	adjacency	freeflow_tt	capacity
1	2	1	45	100
6	2	1	41	50
2	3	1	51	75
5	3	1	32	42
6	3	1	29	12
3	4	1	15	70
5	4	1	36	120
1	5	1	21	110
2	5	1	32	58
1	6	1	99	92
4	6	1	38	102

## Sheet: test example
node_i	node_j	adjacency	freeflow_tt	capacity	distance_limit	link_number	link performance function (BPR)
1	5	1	5	40		1
1	6	1	6	30		2
2	5	1	3	50		3
2	6	1	9	80		4
5	6	1	9	30		5
5	7	1	2	60		6
5	9	1	8	30		7
6	5	1	4	30		8
6	8	1	6	90		9
6	9	1	7	30		10
7	3	1	3	30		11
7	4	1	6	30		12
7	8	1	2	30		13
8	3	1	8	30		14
8	4	1	6	30		15
8	7	1	4	30		16
9	7	1	4	40		17
9	8	1	8	30		18

## Sheet: travel demand
ORIGIN	DESTINATION	DEMAND	RANGELIMIT
1	3	10	4	10	20
1	4	20	4	20	40
2	3	30	4	30	60
2	4	40	4	40	80

## Sheet: matrix
zone	1	2	3	4	5	6	7	8	9	10	11	12	13	14	15	16	17	18	19	20	21	22	23	24
1	0	110	110	550	220	330	550	880	550	1430	550	220	550	330	550	550	440	110	330	330	110	440	330	110
2	110	0	110	220	110	440	220	440	220	660	220	110	330	110	110	440	220	0	110	110	0	110	0	0
3	110	110	0	220	110	330	110	220	110	330	330	220	110	110	110	220	110	0	0	0	0	110	110	0
4	550	220	220	0	550	440	440	770	770	1320	1540	660	660	550	550	880	550	110	220	330	220	440	550	220
5	220	110	110	550	0	220	220	550	880	1100	550	220	220	110	220	550	220	0	110	110	110	220	110	0
6	330	440	330	440	220	0	440	880	440	880	440	220	220	110	220	990	550	110	220	330	110	220	110	110
7	550	220	110	440	220	440	0	1100	660	2090	550	770	440	220	550	1540	1100	220	440	550	220	550	220	110
8	880	440	220	770	550	880	1100	0	880	1760	880	660	660	440	660	2420	1540	330	770	990	440	550	330	220
9	550	220	110	770	880	440	660	880	0	3080	1540	660	660	660	990	1540	990	220	440	660	330	770	550	220
10	1430	660	330	1320	1100	880	2090	1760	3080	0	4400	2200	2090	2310	4400	4840	4290	770	1980	2750	1320	2860	1980	880
11	550	220	330	1650	550	440	550	880	1540	4290	0	1540	1100	1760	1540	1540	1100	110	440	660	440	1210	1430	660
12	220	110	220	660	220	220	770	660	660	2200	1540	0	1430	770	770	770	660	220	330	440	330	770	770	550
13	550	330	110	660	220	220	440	660	660	2090	1100	1430	0	660	770	660	550	110	330	660	660	1430	880	880
14	330	110	110	550	110	110	220	440	660	2310	1760	770	660	0	1430	770	770	110	330	550	440	1320	1210	440
15	550	110	110	550	220	220	550	660	1100	4400	1540	770	770	1430	0	1320	1650	220	880	1210	880	2860	1100	440
16	550	440	220	880	550	990	1540	2420	1640	4840	1540	770	660	770	1320	0	3080	550	1430	1760	660	1320	550	330
17	440	220	110	550	220	550	1100	1540	990	4290	1100	660	550	770	1650	3080	0	660	1870	1870	660	1870	660	330
18	110	0	0	110	0	110	220	330	220	770	220	220	110	110	220	550	660	0	330	440	110	330	110	0
19	330	110	0	220	110	220	440	770	440	1980	440	330	330	330	880	1430	1870	330	0	1320	440	1320	330	110
20	330	110	0	330	110	330	550	990	660	2750	660	550	660	550	1210	1760	1870	440	1320	0	1320	2640	770	440
21	110	0	0	220	110	110	220	440	330	1320	440	330	660	440	880	660	660	110	440	1320	0	1980	770	550
22	440	110	110	440	220	220	550	550	770	2860	1210	770	1430	1320	2860	1320	1870	330	1320	2640	1980	0	2310	1210
23	330	0	110	550	110	110	220	330	550	1980	1430	770	880	1210	1100	550	660	110	330	770	770	2310	0	770
24	110	0	0	220	0	110	110	220	220	880	660	550	770	440	440	330	330	0	110	440	550	1210	770	0
