# Supplementary material for: Congestion patterns of electric vehicles with limited battery capacity
Source: PLoS One. 2018 Mar 15;13(3):e0194354. doi: 10.1371/journal.pone.0194354 (PMC5854388; doi:10.1371/journal.pone.0194354)
Supplement: S1 Matlab Code — (ZIP) [file pone.0194354.s001.zip › MNP (Small network)/stochasticloading2.m]

function [path_total,path_total_cost,linkflow_l_sum,net_linkflow,lagr_new,lagr_cur4] = stochasticloading2(path_cur,linkflow_cur, lagr_cur, network, ODflow, node_start, node_terminal, loadingmethod, para, nrun)

% This function performs stochastic network loading 
%
% Output: net_linkflow = the new assignment flow results
% Inputs:
%        linkflow_cur = link flow for the current assignment
%        network = [node_i,node_j,adjacency,freeflow_tt,capacity]
%        ODflow = the designated flow between an OD pair
%        node_start,node_terminal = the start and terminal nodes of the OD pair
%        showgraph = whether to show the flow assignment results (1) or not (0), the default is 0 
%        loadingmethod = MNL or MNP (P287)
%        para = the corresponding parameter for MNL (theta)and MNP (beta)
% The shortest path algorithm is Dijkstra and the path generation algorithm
% is k shoretest path algorithm

%%
% Define variabls
global NODEPAIR;
global FREEFLOWTT;
global CAPACITY;
global ODdemand;
global ODbatterycapacity;
global K;
global a;
global b;
global nrun;


MCSTOP = 0.001;
maxrun = 100;
% Extract information from network
tt_freeflow = network(:,FREEFLOWTT); % free flow travel time
capacity = network(:,CAPACITY); % link capacity
net_curlinkflow = [network(:,NODEPAIR(1)),network(:,NODEPAIR(2)),linkflow_cur];
ODflow = ODdemand (:,3);
ODbatterycapacity = ODdemand(:,4);
% step 1 - Calculate link travel times 
[ tt_link ] = tt_flow( tt_freeflow, capacity, linkflow_cur); % link travel time
[ general_tt_link ] = a*tt_freeflow + b*tt_link; %free flow travel time are used to represent link length, general link travel cost based on energy consumption
switch loadingmethod
    case 'MNL'
    % step 2 - Find the K least cost path (travel time) using a designated method 
    % Construct the network with link attribute to be travel time
    DG_tt = sparse(network(:,NODEPAIR(1)),network(:,NODEPAIR(2)),general_tt_link);
    % Find the K least cost path 
    % cost = the least travel time, path = connected nodes [1,5,4,6]
    %%
net_linkflowsum(:,1) = zeros(size(network,1),1);
%column generation
OD_num=size(ODdemand,1);
%%%???initialize and create path set between each OD pair
for ii=1:1:size(ODdemand,1)
    m=find(~cellfun(@isempty,path_cur(ii,1:100)));
    n=length(m);
    %find the number of non-empty cell in path_cur(ii);
    %pathcur=cell2mat(path_cur(ii,1:100));
    %m=find(pathcur~=[0,0]);
   [pathset,pathsize,lagr_cur2]= column_generation( DG_tt, path_cur(ii,1:n), lagr_cur,node_start(ii), node_terminal(ii),nrun,K);
    for i=1:1:pathsize
        path_cur{ii,i} = pathset{i};
        lagr_cur3(ii,i)=lagr_cur2(1,i);
        %record current lagrangian multiplier to compare with new
        %lagrangian
    end
    path_total=path_cur;
    pathsize1=pathsize;
   [path_length, path_time, path_cost]=path2cost(path_cur(ii,1:pathsize1),network,tt_link,lagr_cur2(1,1:pathsize1),ODbatterycapacity(ii),pathsize1);
    for i=1:1:pathsize
        path_total_cost(ii,i) = path_cost(i);
        path_total_time(ii,i) = path_time(i);
        %record current lagrangian multiplier to compare with new
        %lagrangian
    end
  %adding this part, we need to modify network data input. Delete all the
  %within zone OD pairs,like 1-1,2-2,3-3,4-4,5-5,6-6,...,24-24
    % step 3 - Assign the OD traffic flow to these K paths (specify the stochastic loading method)
   [prob] = MNLload(path_cost, para);
   %ODpathprob(ii,:)=prob;
   
     for iii=1:1:pathsize1
     pathflow(ii,iii) = ODflow(ii,1)*prob(iii);
     lagr_new(ii,iii) = max (0,lagr_cur2(1,iii)+1/nrun*ODflow(ii,1)*prob(iii)*(a*path_length(iii)+b*path_time(iii)-ODbatterycapacity(ii,1)));
     NEW=lagr_cur2(1,iii)+1/nrun*ODflow(ii,1)*prob(iii)*(a*path_length(iii)+b*path_time(iii)-ODbatterycapacity(ii,1));
     %disp(['lagr_multip', num2str(NEW)]);
   %update of lagrangian multiplier.
     end
    %[net_linkflow] = assignflow(net_curlinkflow, network, pathset{1}, ODflow(ii,1)*prob(1));
    [net_linkflow] = assignflow(net_curlinkflow, network, path_cur{ii,1}, ODflow(ii,1)*prob(1));% [node_i,node_j,link flow]
    for k = 2 : length(path_cost)       
        [net_linkflowi] = assignflow(net_curlinkflow, network, path_cur{ii,k}, ODflow(ii,1)*prob(k));% [node_i,node_j,link flow]
        net_linkflow(:,3) = net_linkflowi(:,3) + net_linkflow(:,3);
        %net_curlinkflow = net_linkflow;%%%%%%%%
    end
    net_linkflowsum(:,1) = net_linkflowsum(:,1)+ net_linkflow (:,3);
    %disp(['ODpair', num2str(ii)]);
   
end   
disp ('-------------------Perform AAAAAAAAAAAAAAAAA ----------------------');
net_linkflow (:,3)= net_linkflowsum(:,1);
  case 'MNP'
        %stopcriteria = 1;
        linkflow_l = linkflow_cur;  
        linkflow_l_sum =[0];
        %l = 1;
        %linkflow_mat = zeros(length(linkflow_l),maxrun);
        %while stopcriteria > MCSTOP && l < maxrun % set the stop criteria 
            % Step 1: Sampling, sample the perceived travel time from N(t,beta*t) for each link
            % where t is the measured trave time on each link
            beta = para(1);
            % truncated at 0
             for jj=1:1:200
            perceivedTT1(:,jj) = abs(normrnd(general_tt_link,sqrt(beta.*general_tt_link)));
            end
            perceivedTT = mean(perceivedTT1,2);
            
%             while ~all(perceivedTT > 0)
%                 perceivedTT = normrnd(tt_link,sqrt(beta.*tt_link));
%             end
            % Step 2: All-or-nothing assignment. Based on the perceived travel
            % time, assign the OD flow to the shortest path connecting each rs
            % Construct the network with link attribute to be perceived travel time
            DG_tt = sparse(network(:,NODEPAIR(1)),network(:,NODEPAIR(2)),perceivedTT);
            %net_linkflowsum(:,1) = zeros(size(network,1),1);
            OD_num=size(ODdemand,1);
           %%%???initialize and create path set between each OD pair
       for ii=1:1:size(ODdemand,1)
            [shortest_lagr,shortest_path,pathset,pathsize,lagr_cur3]= column_generation( DG_tt, path_cur(ii,:),lagr_cur(ii,:), node_start(ii), node_terminal(ii),nrun,ii);
            for i=1:1:pathsize
            path_cur{ii,i} = pathset{i};
            lagr_cur(ii,i)=lagr_cur3(1,i);
            end
            lagr_cur4=lagr_cur;
            path_total=path_cur;
            pathsize1=pathsize;
            [path_length, path_time, path_cost]=path2cost(path_cur(ii,1:pathsize1),network,tt_link,lagr_cur(ii,1:pathsize1),ODbatterycapacity(ii),pathsize1);
            % Find the least cost path using Dijkstra algorithm(Check matlab helpfile)
            for i=1:1:pathsize
             path_total_cost(ii,i) = path_cost(i);
             path_total_time(ii,i) = path_time(i);
            end
            %pathflow(ii,iii) = ODflow(ii,1);
            lagr_new(ii,pathsize1) = max (0,shortest_lagr+1/nrun*ODflow(ii,1)*(a*path_length(pathsize1)+b*path_time(pathsize1)-ODbatterycapacity(ii,1)));
            %NEW=lagr_cur(ii,iii)+1/nrun*ODflow(ii,1)*(a*path_length(iii)+b*path_time(iii)-ODbatterycapacity(ii,1));
            %disp(['lagr_multip', num2str(NEW)]);
            %end
            % Assign the OD traffic flow to the least cost path
            [net_linkflow] = assignflow(net_curlinkflow, network, shortest_path, ODflow(ii,1));% [node_i,node_j,link flow]
            %linkflow_curl = net_linkflow(:,3);
            linkflow_l_sum=linkflow_l_sum+net_linkflow(:,3);
            
            %linkflow_mat(:,nrun) = linkflow_l;
            % Step 3: Flow averaging.
            %if nrun>=2
            %linkflow_l = ((nrun-1).*linkflow_l + linkflow_curl)./nrun;

            % Step 4: stopping test            
            %if l > maxrun % the stopping criteria is terminated as it does not seem working in the example
             %   net_sigma = sqrt(1./(l.*(l-1)).*sum((linkflow_mat(:,1:l)-repmat(linkflow_l,[1,l])).^2,2));
            %    stopcriteria = max(net_sigma./linkflow_l);
            %end
            % update the sampling run l
            %l = l + 1;
        end
         
         %net_linkflow = net_curlinkflow;
        
         net_linkflow(:,3)=(1-1/nrun).*linkflow_l+(1/nrun).*linkflow_l_sum;
         
       end
        end


    
% ----------------------------- sub-function MNL ------------------------%
function [prob] = MNLload(path_cost, para)
% This function calulates the chosen probability for each path k
prob = zeros(1,length(path_cost));
theta = para(1);
 for k = 1 : length(path_cost)
     prob(k) = exp(-1 .* theta .* path_cost(k))/sum(exp(-1 .* theta .* path_cost));    
end
% 


end
